# Supplementary material for: SARS-CoV-2 infection and vaccination elicit distinct pharyngeal mucosal B cell responses in children
Source: Nat Commun. 2026 May 22;17:6924. doi: 10.1038/s41467-026-72996-3 (PMC13388998; doi:10.1038/s41467-026-72996-3)
Supplement: Supplementary file 7 — Source Data [file 41467_2026_72996_MOESM7_ESM.xlsx]

## Sheet: Figure 1b
Data are also shown in Supplemental Data 2. Participant characteristics and summary of samples used in immune profiling
Participant ID	Group	Series	Days from infection to surgery	Days from last vaccine dose to surgery	PBMC ID	Adenoid ID	Tonsil ID	Sex
CNMC 001	INF	1			P001	A001	T001	Female
CNMC 005	INF	2			NA	NA	T005	Female
CNMC 008	INF	3			P008	NA	T008	Male
CNMC 011	INF	4	142		P011	NA	T011	Male
CNMC 016	INF	5			NA	A016	T016	Female
CNMC 022	INF	6	108		NA	A022	T022	Male
CNMC 029	INF	7			NA	NA	T029	Male
CNMC 032	INF	8	26		P032	NA	T032	Female
CNMC 041	INF	9			NA	A041	T041	Female
CNMC 046	INF	10			NA	A046	T046	Male
CNMC 050	INF	11	31		P050	A050	T050	Female
CNMC 069	INF	12	201		NA	A069	T069	Female
CNMC 070	INF	13	98		P070	NA	T070	Male
CNMC 071	INF	14	71		P071	NA	T071	Female
CNMC 087	INF	15			NA	A087	T087	Male
CNMC 089	INF	16			NA	A089	T089	Female
CNMC 091	INF	17			P091	A091	T091	Male
CNMC 100	INF	18	25		P100	NA	T100	Female
CNMC 101	INF	19			P101	A101	T101	Male
CNMC 102	INF	20	35		P102	NA	T102	Male
CNMC 103	INF	21	303		P103	A103	T103	Male
CNMC 104	INF	22			P104	NA	T104	Male
CNMC 108	INF	23	84		P108	A108	NA	Female
CNMC 109	INF	24			P109	A109	NA	Male
CNMC 111	VAC	1		16	P111	A111	T111	Male
CNMC 113	VAC	2		217	P113	NA	T113	Female
CNMC 115	VAC	3		31	P115	A115	T115	Female
CNMC 116	VAC	4		26	P116	A116	NA	Male
CNMC 122	VAC	5		55	P122	A122	T122	Female
CNMC 124*	VAC	6		27	P124	A124	NA	Male
CNMC 125*	VAC	7		27	P125	A125	NA	Male
CNMC 126	VAC	8		109	P126	A126	T126	Female
CNMC 128	VAC	9		85	P128	A128	T128	Female
CNMC 133	VAC	10		232	P133	A133	T133	Male
* CNMC 124 and CNMC 125 are fraternal twins.

## Sheet: Figure 1c
Data are also shown in Supplemental Data 3. Serologic test summary and percentages of S1+RBD+ B cells
Series	Participant ID	Group	Neutralizing antibodies to WA-1 (PsVNA50)	Neutralizing antibodies to B.1.1.159 Omicron (BA.1) (PsVNA50)
1	CNMC 007	CON	10	10
2	CNMC 010	CON	10	10
3	CNMC 017	CON	10	10
4	CNMC 018	CON	10	10
5	CNMC 019	CON	10	10
6	CNMC 028	CON	10	10
7	CNMC 042	CON	10	10
8	CNMC 063	CON	10	10
9	CNMC 067	CON	10	10
10	CNMC 075	CON	10	10
11	CNMC 061	CON	10	10
12	CNMC 105	CON	10	10
1	CNMC 001	INF	144.6	10
2	CNMC 016	INF	1781.7	45.7
3	CNMC 041	INF	460.1	83.9
4	CNMC 046	INF	588.1	31.4
5	CNMC 050	INF	736.9	10
6	CNMC 069	INF	383	10
7	CNMC 087	INF	775.8	32.7
8	CNMC 089	INF	401.4	10
9	CNMC 091	INF	72.1	10
10	CNMC 101	INF	326.2	52.3
11	CNMC 103	INF	455.9	34.9
12	CNMC 108	INF	186.9	10
13	CNMC 109	INF	170.6	10
14	CNMC 005	INF	355.6	10
15	CNMC 029	INF	557	10
16	CNMC 008	INF	403.4	118.3
17	CNMC 011	INF	628	10
18	CNMC 032	INF	1247.7	24.5
19	CNMC 070	INF	754.9	10
20	CNMC 071	INF	878.8	208.8
21	CNMC 100	INF	1089.4	10
22	CNMC 102	INF	1002.5	10
23	CNMC 104	INF	67.5	10
1	CNMC 111	VAC	65	10
2	CNMC 115	VAC	3592	1416
3	CNMC 116	VAC	618	10
4	CNMC 122	VAC	2163	758
5	CNMC 124	VAC	2943	790
6	CNMC 125	VAC	3396	1465
7	CNMC 126	VAC	289	45
8	CNMC 128	VAC	285	30
9	CNMC 133	VAC	230	138
10	CNMC 113	VAC	315	63
			Positivity	Positivity
		INF	23/23	9/23
		VAC	10/10	8/10

## Sheet: Figure 1d
Participant ID	Series	Group	Neutralizing antibodies to WA-1 (PsVNA50)	Neutralizing antibodies to B.1.1.159 Omicron (BA.1) (PsVNA50)	Days from infection to surgery	Days from last vaccine dose to surgery
CNMC 046	1	INF	588.1	31.4	142
CNMC 087	2	INF	775.8	32.7	26
CNMC 101	3	INF	326.2	52.3	31
CNMC 103	4	INF	455.9	34.9	201
CNMC 108	5	INF	186.9	10	98
CNMC 109	6	INF	170.6	10	71
CNMC 011	7	INF	628	10	25
CNMC 070	8	INF	754.9	10	35
CNMC 071	9	INF	878.8	208.8	303
CNMC 102	10	INF	1002.5	10	84
CNMC 111	1	VAC	65	10		16
CNMC 113	2	VAC	315	63		217
CNMC 115	3	VAC	3592	1416		31
CNMC 116	4	VAC	618	10		26
CNMC 122	5	VAC	2163	758		55
CNMC 124	6	VAC	2943	790		27
CNMC 125	7	VAC	3396	1465		27
CNMC 126	8	VAC	289	45		109
CNMC 128	9	VAC	285	30		85
CNMC 133	10	VAC	230	138		232

## Sheet: Figure 1f
Data are also shown in Supplemental Data 3. Serologic test summary and percentages of S1+RBD+ B cells
Series	Participant ID	PBMC ID	Adenoid ID	Tonsil ID	Group	PBMC: %S1+RBD+ among CD19+ B cells	Adenoid: %S1+RBD+ among CD19+ B cells	Tonsil: %S1+RBD+ among CD19+ B cells
1	CNMC 007	P007	A007	T007	CON	0.00119	0.00117	0.0023
2	CNMC 010	P010	A010	T010	CON	0.00148	0.00396	0.000869
3	CNMC 017	P017	A017	T017	CON	0	0.000697	0.00131
4	CNMC 018	P018	A018	T018	CON	0.00176	0.000766	0.00082
5	CNMC 019	P019	A019	T019	CON	0	0.000766	0.000563
6	CNMC 028	P028	A028	T028	CON	0.0018	0.002	0.000656
7	CNMC 042	P042	A042	T042	CON	0.00219	0.000942	0.000709
8	CNMC 063	P063	A063	T063	CON	0.00275	0.000426	0.000982
9	CNMC 067	P067	A067	T067	CON	0.00062	0.00115	0.00027
10	CNMC 075	P075	A075	T075	CON	0.00334	0.000296	0.00115
11	CNMC 061	P061	NA	T061	CON	0.000595	NA	0.000357
12	CNMC 105	P105	NA	T105	CON	0.000967	NA	0.000333
1	CNMC 001	P001	A001	T001	INF	0.0065	0.015	0.00706
2	CNMC 016	NA	A016	T016	INF	NA	0.034	0.016
3	CNMC 022	NA	A022	T022	INF	NA	0.038	0.027
4	CNMC 041	NA	A041	T041	INF	NA	0.055	0.041
5	CNMC 046	NA	A046	T046	INF	NA	0.048	0.017
6	CNMC 050	P050	A050	T050	INF	0.017	0.021	0.011
7	CNMC 069	NA	A069	T069	INF	NA	0.046	0.019
8	CNMC 087	NA	A087	T087	INF	NA	0.048	0.033
9	CNMC 089	NA	A089	T089	INF	NA	0.049	0.044
10	CNMC 091	P091	A091	T091	INF	0.00369	0.00425	0.00321
11	CNMC 101	P101	A101	T101	INF	0.019	0.035	0.02
12	CNMC 103	P103	A103	T103	INF	0.025	0.044	0.034
13	CNMC 108	P108	A108	NA	INF	0.031	0.038	NA
14	CNMC 109	P109	A109	NA	INF	0.021	0.016	NA
15	CNMC 005	NA	NA	T005	INF	NA	NA	0.028
16	CNMC 029	NA	NA	T029	INF	NA	NA	0.00834
17	CNMC 008	P008	NA	T008	INF	0.067	NA	0.012
18	CNMC 011	P011	NA	T011	INF	0.015	NA	0.023
19	CNMC 032	P032	NA	T032	INF	0.014	NA	0.00317
20	CNMC 070	P070	NA	T070	INF	0.091	NA	0.11
21	CNMC 071	P071	NA	T071	INF	0.092	NA	0.048
22	CNMC 100	P100	NA	T100	INF	0.024	NA	0.013
23	CNMC 102	P102	NA	T102	INF	0.026	NA	0.00484
24	CNMC 104	P104	NA	T104	INF	0.00393	NA	0.00325
1	CNMC 111	P111	A111	T111	VAC	0.00424	0.00152	0.001
2	CNMC 115	P115	A115	T115	VAC	0.15	0.041	0.022
3	CNMC 116	P116	A116	NA	VAC	0.012	0.00189	NA
4	CNMC 122	P122	A122	T122	VAC	0.074	0.034	0.023
5	CNMC 124	P124	A124	NA	VAC	0.15	0.025	NA
6	CNMC 125	P125	A125	NA	VAC	0.22	0.032	NA
7	CNMC 126	P126	A126	T126	VAC	0.081	0.031	0.026
8	CNMC 128	P128	A128	T128	VAC	0.038	0.043	0.027
9	CNMC 133	P133	A133	T133	VAC	0.031	0.017	0.00858
10	CNMC 113	P113	NA	T113	VAC	0.061	NA	0.046

## Sheet: Figure 1g
Data are also shown in Supplemental Data 3. Serologic test summary and percentages of S1+RBD+ B cells
Series	Participant ID	Group	PBMC: %S1+RBD+ among CD19+ B cells	Adenoid: %S1+RBD+ among CD19+ B cells	Tonsil: %S1+RBD+ among CD19+ B cells
1	CNMC 001	INF	0.0065	0.015	0.00706
2	CNMC 050	INF	0.017	0.021	0.011
3	CNMC 091	INF	0.00369	0.00425	0.00321
4	CNMC 101	INF	0.019	0.035	0.02
5	CNMC 103	INF	0.025	0.044	0.034
1	CNMC 111	VAC	0.00424	0.00152	0.001
2	CNMC 115	VAC	0.15	0.041	0.022
3	CNMC 122	VAC	0.074	0.034	0.023
4	CNMC 126	VAC	0.081	0.031	0.026
5	CNMC 128	VAC	0.038	0.043	0.027
6	CNMC 133	VAC	0.031	0.017	0.00858

## Sheet: Figure 1h
Data are also shown in Supplemental Data 3. Serologic test summary and percentages of S1+RBD+ B cells
Participant ID	PBMC ID	Adenoid ID	Tonsil ID	Group	PBMC: %S1+RBD+ among CD19+ B cells	Adenoid: %S1+RBD+ among CD19+ B cells	Tonsil: %S1+RBD+ among CD19+ B cells	Neutralizing antibodies to WA-1 (PsVNA50)	Age
CNMC 001	P001	A001	T001	INF	0.0065	0.015	0.00706	144.6	2.6
CNMC 005	NA	NA	T005	INF	NA	NA	0.028	355.6	7.5
CNMC 008	P008	NA	T008	INF	0.067	NA	0.012	403.4	3.4
CNMC 011	P011	NA	T011	INF	0.015	NA	0.023	628	8
CNMC 016	NA	A016	T016	INF	NA	0.034	0.016	1781.7	8.9
CNMC 022	NA	A022	T022	INF	NA	0.038	0.027	NA	4.1
CNMC 029	NA	NA	T029	INF	NA	NA	0.00834	557	3.1
CNMC 032	P032	NA	T032	INF	0.014	NA	0.00317	1247.7	3.6
CNMC 041	NA	A041	T041	INF	NA	0.055	0.041	460.1	6
CNMC 046	NA	A046	T046	INF	NA	0.048	0.017	588.1	7.2
CNMC 050	P050	A050	T050	INF	0.017	0.021	0.011	736.9	2.9
CNMC 069	NA	A069	T069	INF	NA	0.046	0.019	383	3.4
CNMC 070	P070	NA	T070	INF	0.091	NA	0.11	754.9	16.4
CNMC 071	P071	NA	T071	INF	0.092	NA	0.048	878.8	6.2
CNMC 087	NA	A087	T087	INF	NA	0.048	0.033	775.8	6
CNMC 089	NA	A089	T089	INF	NA	0.049	0.044	401.4	12.1
CNMC 091	P091	A091	T091	INF	0.00369	0.00425	0.00321	72.1	9.2
CNMC 100	P100	NA	T100	INF	0.024	NA	0.013	1089.4	4.7
CNMC 101	P101	A101	T101	INF	0.019	0.035	0.02	326.2	4.6
CNMC 102	P102	NA	T102	INF	0.026	NA	0.00484	1002.5	5.1
CNMC 103	P103	A103	T103	INF	0.025	0.044	0.034	455.9	8.1
CNMC 104	P104	NA	T104	INF	0.00393	NA	0.00325	67.5	6.8
CNMC 108	P108	A108	NA	INF	0.031	0.038	NA	186.9	4.2
CNMC 109	P109	A109	NA	INF	0.021	0.016	NA	170.6	5.1
CNMC 111	P111	A111	T111	VAC	0.00424	0.00152	0.001	65	10.2
CNMC 113	P113	NA	T113	VAC	0.061	NA	0.046	315	13.1
CNMC 115	P115	A115	T115	VAC	0.15	0.041	0.022	3592	19.3
CNMC 116	P116	A116	NA	VAC	0.012	0.00189	NA	618	5.6
CNMC 122	P122	A122	T122	VAC	0.074	0.034	0.023	2163	17
CNMC 124	P124	A124	NA	VAC	0.15	0.025	NA	2943	5.7
CNMC 125	P125	A125	NA	VAC	0.22	0.032	NA	3396	5.7
CNMC 126	P126	A126	T126	VAC	0.081	0.031	0.026	289	6.3
CNMC 128	P128	A128	T128	VAC	0.038	0.043	0.027	285	11
CNMC 133	P133	A133	T133	VAC	0.031	0.017	0.00858	230	8.3
*

## Sheet: Figure 2b
					%S1+RBD+ CD19+ B cells					%Total CD19+ B cells
Series	Participant ID	Tissue ID	Tissue	Group	PC	BSM	CD27+ USM	Naïve	GCB	PreGC	PC	BSM	CD27+ USM	Naïve	GCB	PreGC
1	CNMC 001	A001	Adenoid	INF	0	70	1.3	0.43	25.2	1.74	3.22	19.1	2.81	51.6	16.1	5.16
2	CNMC 016	A016	Adenoid	INF	0.35	75.6	2.83	13.4	3.18	0.35	1.55	27.1	4.32	54.3	7.4	1.57
3	CNMC 022	A022	Adenoid	INF	0.47	81.6	2.35	1.65	11.3	0.71	3.14	21.6	6.08	41.6	14.6	10.3
4	CNMC 041	A041	Adenoid	INF	4.29	64.2	0.72	0.89	27.9	0	2.91	13.7	6.71	50.8	16.8	6.79
5	CNMC 046	A046	Adenoid	INF	0.62	51.8	0.21	0.21	43.5	0.41	1.34	20.8	6.36	51.2	9.71	8.27
6	CNMC 050	A050	Adenoid	INF	0	84.7	2.69	3.89	6.29	0	0.6	19	7.27	52.5	12.8	5.49
7	CNMC 069	A069	Adenoid	INF	0.14	83.3	1.52	2.07	10.1	0.14	0.56	27.2	5.01	53.6	6.84	4.86
8	CNMC 087	A087	Adenoid	INF	0.18	83.5	1.95	2.83	5.13	0.53	1.44	23.7	4.01	47.4	16.3	4.3
9	CNMC 089	A089	Adenoid	INF	0	88.6	5.3	0.57	3.03	0	2.08	15.3	7.57	59.9	8.65	3.56
10	CNMC 091	A091	Adenoid	INF	4.92	57.4	4.92	13.1	14.8	0	2.19	13.7	7.35	61.4	8.33	4.5
11	CNMC 101	A101	Adenoid	INF	0	91	0.62	1.86	4.35	0.31	1.93	26.5	6.21	47.5	11.5	4.09
12	CNMC 103	A103	Adenoid	INF	0	89.4	2.25	3.06	3.33	0.45	0.84	18.2	4.64	67.8	4.01	3.02
13	CNMC 108	A108	Adenoid	INF	1.53	68	0.26	1.28	25.8	0.26	1.88	17.9	2.29	54.8	16.3	3.66
14	CNMC 109	A109	Adenoid	INF	0.27	82.9	2.13	4	8.53	0.27	2.03	11.6	4.1	64.9	9.73	5.51
1	CNMC 115	A115	Adenoid	VAC	0.13	93.2	1.82	1.17	1.82	0.26	0.85	14.6	4.82	68.9	4.9	3.4
2	CNMC 116	A116	Adenoid	VAC	0	61	0	14.6	14.6	4.88	0.76	16.8	3.6	64.3	8.29	4.48
3	CNMC 122	A122	Adenoid	VAC	0.13	90.6	1.45	0.92	5.67	0.13	1.42	18.9	8.36	65.1	3.01	1.62
4	CNMC 124	A124	Adenoid	VAC	0.22	94.2	0.45	1.34	2.45	0.45	0.92	22.1	7.09	47.2	13.5	6.41
5	CNMC 125	A125	Adenoid	VAC	1.29	91.3	1.11	2.4	3.69	0.18	1.33	17	4.81	52.5	17.2	4.95
6	CNMC 126	A126	Adenoid	VAC	0.23	83.6	0.47	1.87	12.6	0	1	42.9	6.67	39.2	6.57	2.07
7	CNMC 128	A128	Adenoid	VAC	0.13	91.4	0.4	3.3	3.69	0	0.98	24.2	4.13	65.3	2.96	1.37
8	CNMC 133	A133	Adenoid	VAC	2.46	70.8	0.35	1.41	21.8	2.11	1.53	15.3	3.67	49.9	13.8	11.7
1	CNMC 001	T001	Tonsil	INF	0	95.4	1.15	1.15	2.3	0	3.47	15.9	2	49.1	21.7	5.93
2	CNMC 005	T005	Tonsil	INF	0	81.7	1.43	5.16	11.2	0	2.81	12.8	5.55	57.2	16.1	3.65
3	CNMC 008	T008	Tonsil	INF	2.11	88.4	0.53	0.53	6.84	1.58	8.32	11.3	1.43	38.2	30.9	6.45
4	CNMC 011	T011	Tonsil	INF	1.1	77	1.37	3.29	16.4	0.27	2.9	15.3	4.35	60.3	12	3.49
5	CNMC 016	T016	Tonsil	INF	0.89	85.3	1.79	2.23	8.93	0.45	3.94	13.8	5.79	48.8	22.1	3.55
6	CNMC 022	T022	Tonsil	INF	0.39	91.5	2.14	0.78	3.88	0	2.44	20.4	7.1	36.8	23.5	7.77
7	CNMC 029	T029	Tonsil	INF	0	87.7	3.7	1.85	5.56	0	2.66	10.7	4.02	46.8	27.7	5.83
8	CNMC 032	T032	Tonsil	INF	7.41	24.1	1.85	11.1	53.7	0	5.43	14.6	3.19	47	24.7	3.46
9	CNMC 041	T041	Tonsil	INF	0.45	78.7	1.8	1.5	13.7	0.6	3.29	15.8	4.99	50	18.3	4.43
10	CNMC 046	T046	Tonsil	INF	0.69	77.9	2.08	1.38	16.6	0.35	2.93	15	4.64	45.6	25.8	4.26
11	CNMC 050	T050	Tonsil	INF	2.35	91.8	1.18	2.35	1.76	0.59	3.69	11.8	4.47	52.7	21.1	4.59
12	CNMC 069	T069	Tonsil	INF	0.6	89.8	0.9	3	4.2	0.6	2.5	16.4	2.94	49	23.4	3.97
13	CNMC 070	T070	Tonsil	INF	0.68	56.8	0.8	0.86	39.7	0.17	2.75	26.6	3.3	47.5	16.2	1.66
14	CNMC 071	T071	Tonsil	INF	0.17	91.7	2.34	2.5	2	0.17	1.52	16.6	4.89	61.4	10.4	3.36
15	CNMC 087	T087	Tonsil	INF	1.04	90.6	0.52	1.57	4.7	0	2.89	16.8	3.38	49.2	23	2.79
16	CNMC 089	T089	Tonsil	INF	0.53	87.6	1.19	1.32	8.83	0.13	1.48	11.6	5.02	63.2	13	3.7
17	CNMC 091	T091	Tonsil	INF	5.36	67.9	5.36	5.36	14.3	0	2.77	9.77	5.26	61.9	13.1	4.74
18	CNMC 100	T100	Tonsil	INF	1.43	67.1	1.9	7.14	19.5	0.48	2.51	19.6	4.25	51.4	17.4	2.96
19	CNMC 101	T101	Tonsil	INF	0.61	88.3	1.23	2.15	5.52	0.31	2.56	22.3	3.7	43.7	23.2	2.65
20	CNMC 102	T102	Tonsil	INF	0	65.2	3.26	6.52	20.7	1.09	2.54	30.8	3.46	41.7	16	3.72
21	CNMC 103	T103	Tonsil	INF	1.85	90.3	1.51	2.02	2.52	0.34	1.42	12.8	3.8	67.2	9.37	3.31
22	CNMC 104	T104	Tonsil	INF	5.17	46.6	1.72	17.2	25.9	1.72	4	9.78	1.65	56.6	21.4	4.28
1	CNMC 113	T113	Tonsil	VAC	0	90.3	0.99	0.99	7.08	0	1.82	17.6	3.1	63.5	9.08	2.94
2	CNMC 115	T115	Tonsil	VAC	0.29	94.2	0.87	1.45	2.02	0	1.79	11.2	1.51	67.7	12.1	2.73
3	CNMC 122	T122	Tonsil	VAC	0.31	92.6	0.31	0.92	4.92	0.31	1.02	19.1	5.93	60.1	10.6	1.6
4	CNMC 126	T126	Tonsil	VAC	0.84	88	0.84	0.56	6.96	0.56	2.37	33.8	4.02	38.9	16.5	2.89
5	CNMC 128	T128	Tonsil	VAC	0.27	90.1	1.1	4.93	2.19	0	0.78	12.5	3.11	78.1	3.09	1.24
6	CNMC 133	T133	Tonsil	VAC	3.64	81.8	0	3.64	4.55	4.55	2.19	12.9	3.59	48.9	19.9	8.35
1	CNMC 008	P008	PBMC	INF	0	94.6	1.8	3.6	NA	NA	0.19	16.3	4.43	79.1	NA	NA
2	CNMC 011	P011	PBMC	INF	0	94.1	0	5.88	NA	NA	0.067	8.38	4.39	87.2	NA	NA
3	CNMC 032	P032	PBMC	INF	9.52	50.8	27	14.3	NA	NA	0.093	14.6	8.36	77.1	NA	NA
4	CNMC 050	P050	PBMC	INF	0	75.3	14.4	10.3	NA	NA	0.046	6.6	6.47	86.9	NA	NA
5	CNMC 070	P070	PBMC	INF	0.53	87.4	8.42	3.68	NA	NA	0.16	23.5	9.07	67.3	NA	NA
6	CNMC 071	P071	PBMC	INF	0	87.5	8.54	3.91	NA	NA	0.064	17.7	9.98	72.3	NA	NA
7	CNMC 100	P100	PBMC	INF	0	69.7	12.4	19.1	NA	NA	0.094	28.3	10.5	61.2	NA	NA
8	CNMC 102	P102	PBMC	INF	0	71.8	20.5	7.69	NA	NA	0.13	40.2	10.8	49	NA	NA
9	CNMC 103	P103	PBMC	INF	0	71.8	18.3	14.1	NA	NA	0.053	11.6	4.39	84	NA	NA
10	CNMC 108	P108	PBMC	INF	4.55	68.2	18.2	11.4	NA	NA	0.72	15.9	3.24	80.2	NA	NA
11	CNMC 109	P109	PBMC	INF	1.25	70	22.5	7.5	NA	NA	0.21	11.6	5.55	82.7	NA	NA
1	CNMC 113	P113	PBMC	VAC	0	92.3	2.56	5.13	NA	NA	0.064	8.11	7.75	84.1	NA	NA
2	CNMC 115	P115	PBMC	VAC	0.41	93.8	5.95	0.62	NA	NA	0.12	10.5	3.23	86.2	NA	NA
3	CNMC 116	P116	PBMC	VAC	0	70	14	16	NA	NA	0.089	18.8	6.79	74.4	NA	NA
4	CNMC 122	P122	PBMC	VAC	0	93.2	4.32	2.47	NA	NA	0.027	12.5	6.23	81.3	NA	NA
5	CNMC 124	P124	PBMC	VAC	0	85.6	12.3	2.79	NA	NA	0.33	19.8	11.5	68.3	NA	NA
6	CNMC 125	P125	PBMC	VAC	0.48	86	10.1	3.91	NA	NA	1.65	18.5	10.5	69.2	NA	NA
7	CNMC 126	P126	PBMC	VAC	0	88.2	9.8	2.45	NA	NA	0.12	41.4	8.01	50.6	NA	NA
8	CNMC 128	P128	PBMC	VAC	0	80.7	10.6	8.7	NA	NA	0.034	8.94	3.05	88.1	NA	NA
9	CNMC 133	P133	PBMC	VAC	0	55.6	20.8	23.6	NA	NA	0.46	13.3	8.31	77.9	NA	NA

## Sheet: Figure 2c
Series	Participant ID	Tissue ID	Tissue	Group	Age	S1+RBD+ of BSM cells	Days of last exposure
1	CNMC 022	A022	Adenoid	INF	4.1	0.15	108
2	CNMC 050	A050	Adenoid	INF	2.9	0.094	31
3	CNMC 069	A069	Adenoid	INF	3.4	0.14	201
4	CNMC 103	A103	Adenoid	INF	8.1	0.22	303
5	CNMC 108	A108	Adenoid	INF	4.2	0.14	84
1	CNMC 111	A111	Adenoid	VAC	10.2	0.00447	16
2	CNMC 115	A115	Adenoid	VAC	19.3	0.26	31
3	CNMC 116	A116	Adenoid	VAC	5.6	0.00684	26
4	CNMC 122	A122	Adenoid	VAC	17	0.16	55
5	CNMC 124	A124	Adenoid	VAC	5.7	0.11	27
6	CNMC 125	A125	Adenoid	VAC	5.7	0.17	27
7	CNMC 126	A126	Adenoid	VAC	6.3	0.06	109
8	CNMC 128	A128	Adenoid	VAC	11	0.16	85
9	CNMC 133	A133	Adenoid	VAC	8.3	0.078	232
1	CNMC 011	T011	Tonsil	INF	8	0.12	142
2	CNMC 022	T022	Tonsil	INF	4.1	0.12	108
3	CNMC 032	T032	Tonsil	INF	3.6	0.00523	26
4	CNMC 050	T050	Tonsil	INF	2.9	0.083	31
5	CNMC 069	T069	Tonsil	INF	3.4	0.1	201
6	CNMC 070	T070	Tonsil	INF	16.4	0.25	98
7	CNMC 071	T071	Tonsil	INF	6.2	0.26	71
8	CNMC 100	T100	Tonsil	INF	4.7	0.043	25
9	CNMC 102	T102	Tonsil	INF	5.1	0.01	35
10	CNMC 103	T103	Tonsil	INF	8.1	0.24	303
1	CNMC 111	T111	Tonsil	VAC	10.2	0.00419	16
2	CNMC 113	T113	Tonsil	VAC	13.1	0.23	217
3	CNMC 115	T115	Tonsil	VAC	19.3	0.18	31
4	CNMC 122	T122	Tonsil	VAC	17	0.11	55
5	CNMC 126	T126	Tonsil	VAC	6.3	0.067	109
6	CNMC 128	T128	Tonsil	VAC	11	0.2	85
7	CNMC 133	T133	Tonsil	VAC	8.3	0.055	232

## Sheet: Figure 2d, 2e
						% among S1+RBD+ BSM				% among total BSM				Count of S1+RBD+ BSM cells
	Participant ID	Tissue ID	Tissue	Group	Age	IgA+	IgG+	IgA+IgG+	IgM+	IgA+	IG+	IgA+IgG+	IgM+
1	CNMC 001	P001	PBMC	INF	2.6	0	94.1	0	0	10.6	71.2	1.57	5.22	17
2	CNMC 008	P008	PBMC	INF	3.4	21.4	58.6	13.8	1.43	16.5	68.1	9.92	4.36	210
3	CNMC 011	P011	PBMC	INF	3.4	25	75	0	0	22.4	57	0.26	5.59	32
4	CNMC 032	P032	PBMC	INF	3.6	50	37.5	0	3.12	21	64.9	1.16	2.46	32
5	CNMC 050	P050	PBMC	INF	2.9	1.37	63	1.37	0	26.4	60.4	0.49	4.55	73
6	CNMC 070	P070	PBMC	INF	16.4	18.1	81.3	1.81	0	24.7	65.6	0.26	2.35	166
7	CNMC 071	P071	PBMC	INF	6.2	13.4	78	0.41	0	17.9	74.4	0.65	1.86	246
	CNMC 091	P091	PBMC	INF	9.2	0	100	0	0	29.3	57.8	0.73	5.39	5
8	CNMC 100	P100	PBMC	INF	4.7	17.7	67.7	6.45	0	17.3	77.8	15.6	1.03	62
9	CNMC 101	P101	PBMC	INF	4.6	42.1	52.6	0	0	18.1	72.5	1.06	3.17	19
10	CNMC 102	P102	PBMC	INF	5.1	28.6	64.3	7.14	3.57	19	74	1.68	2.04	28
11	CNMC 103	P103	PBMC	INF	8.1	11.8	74.5	1.96	0	25.2	65.4	0.46	1.83	51
	CNMC 104	P104	PBMC	INF	6.8	16.7	66.7	0	0	9.82	73.6	0.16	5.38	6
12	CNMC 108	P108	PBMC	INF	4.2	13.3	83.3	0	0	20.2	57.1	1.93	3.59	30
13	CNMC 109	P109	PBMC	INF	5.1	25	55.4	0	0	24	62.6	0.42	2.57	56
	CNMC 111	P111	PBMC	VAC	10.2	0	100	0	0	29.6	57.4	0.4	6.04	4
1	CNMC 113	P113	PBMC	VAC	13.1	0	100	0	0	22.3	70.7	0.33	2.36	108
2	CNMC 115	P115	PBMC	VAC	19.3	1.97	96.1	0.44	0	24.9	64.6	0.65	4.11	457
3	CNMC 116	P116	PBMC	VAC	5.6	2.86	97.1	5.71	0	26	57.7	0.66	2.67	35
4	CNMC 122	P122	PBMC	VAC	17	1.99	97.4	0	0	29.7	59	0.15	2.53	151
5	CNMC 124	P124	PBMC	VAC	5.7	13.2	86.3	1.63	0.65	28.1	74.7	1.9	1.4	613
6	CNMC 125	P125	PBMC	VAC	5.7	20.1	73.8	6.43	1	32.8	52.5	1.47	3.31	902
7	CNMC 126	P126	PBMC	VAC	6.3	2.31	88	2.31	0.93	24.8	67.1	1.38	2.35	216
8	CNMC 128	P128	PBMC	VAC	11	0	92.3	0.77	0	12.6	73.9	0.11	2.64	131
9	CNMC 133	P133	PBMC	VAC	8.3	5	52.5	2.5	10	18	60.4	0.81	9.43	40
1	CNMC 001	A001	Adenoid	INF	2.6	9.94	75.8	4.35	0	17.5	67.4	2.96	5.47	161
2	CNMC 016	A016	Adenoid	INF	8.9	23.8	72.4	1.87	1.4	23.7	53.5	1.03	12.2	214
3	CNMC 022	A022	Adenoid	INF	4.1	40.3	58.2	0.29	1.15	30.4	58.4	3.03	5.3	347
4	CNMC 041	A041	Adenoid	INF	6	14.5	75.8	3.62	0.28	27.6	55.1	9.26	5.36	359
5	CNMC 046	A046	Adenoid	INF	7.2	22.3	63.7	9.96	0.4	38.2	49.1	4.89	4.19	251
6	CNMC 050	A050	Adenoid	INF	2.9	12.7	80.9	1.06	0	35.3	54.7	3.54	4.16	283
7	CNMC 069	A069	Adenoid	INF	3.4	32.5	60.6	1.16	0	36.4	57.7	1.1	1.36	604
8	CNMC 087	A087	Adenoid	INF	6	21.6	76.1	1.06	1.91	41.2	45.1	2.15	9.91	472
9	CNMC 089	A089	Adenoid	INF	12.1	15	79.3	1.07	0	18.6	67.9	4.39	4.03	468
10	CNMC 091	A091	Adenoid	INF	9.2	2.86	91.4	0	2.86	34.1	51.1	5.22	4.79	35
11	CNMC 101	A101	Adenoid	INF	4.6	31.7	64.2	0.34	0	22.5	68	4.34	2.78	293
12	CNMC 103	A103	Adenoid	INF	8.1	26	68.6	1.21	0.1	43.4	49.8	1.97	1.94	992
13	CNMC 108	A108	Adenoid	INF	4.2	15.4	79.7	2.26	0	26.9	50	2.65	9.2	266
14	CNMC 109	A109	Adenoid	INF	5.1	34.7	63	0	0.64	26.5	58.5	2.41	5.82	311
	CNMC 111	A111	Adenoid	VAC	10.2	11.1	77.8	11.1	0	24.8	55.5	13.2	4.05	9
1	CNMC 115	A115	Adenoid	VAC	19.3	7.94	87.2	0.28	0.28	33.9	48.6	3.33	8.77	718
2	CNMC 116	A116	Adenoid	VAC	5.6	16	72	4	0	45.1	43.2	1.14	3.82	25
3	CNMC 122	A122	Adenoid	VAC	17	6.25	84	3.2	0.15	37.3	49	2.59	5.43	688
4	CNMC 124	A124	Adenoid	VAC	5.7	15.4	81.6	1.65	0	33	54.9	4.05	4.58	423
5	CNMC 125	A125	Adenoid	VAC	5.7	22.2	75.6	1.01	0	31.1	55.2	3.15	5.84	495
6	CNMC 126	A126	Adenoid	VAC	6.3	5.59	84.1	1.68	0.56	34.7	56.7	2.13	4.07	358
7	CNMC 128	A128	Adenoid	VAC	11	3.32	92.6	0.29	0	20.5	69.6	1.22	5.32	693
8	CNMC 133	A133	Adenoid	VAC	8.3	4.48	88.6	0.5	0.5	15.4	67.1	1.61	10.2	201
1	CNMC 001	T001	Tonsil	INF	2.6	4.82	88	0	0	12.8	73.6	2.24	4.78	83
2	CNMC 005	T005	Tonsil	INF	7.5	19.6	72.3	3.86	0	22.7	65	3.29	3.82	285
3	CNMC 008	T008	Tonsil	INF	3.4	35.1	61.9	0	0	14.2	66.4	2.83	9.01	168
4	CNMC 011	T011	Tonsil	INF	8	22.8	71.9	1.78	0	29.5	55.9	3.59	4.67	281
5	CNMC 016	T016	Tonsil	INF	8.9	25.1	68.1	2.62	0	23.3	57.8	6.57	8.46	191
6	CNMC 022	T022	Tonsil	INF	4.1	36.1	60.1	1.27	0.21	21.5	70.4	3.33	1.52	471
7	CNMC 029	T029	Tonsil	INF	3.1	28.2	69	1.41	0	19.4	64.5	8.35	1.66	142
8	CNMC 032	T032	Tonsil	INF	3.6	38.5	38.5	0	0	23.8	61.2	4.6	1.1	13
9	CNMC 041	T041	Tonsil	INF	6	13.9	80.5	1.91	0	21.1	62.4	5.5	4.42	524
10	CNMC 046	T046	Tonsil	INF	7.2	24.4	69.8	2.67	0	27.2	57	7.37	3.24	225
11	CNMC 050	T050	Tonsil	INF	2.9	7.69	90.4	0	0	22.2	60.2	11.6	2.8	156
12	CNMC 069	T069	Tonsil	INF	3.4	26.8	65.6	4.35	0	22.4	65.6	3.42	2.24	299
13	CNMC 070	T070	Tonsil	INF	16.4	18.3	74.7	4.92	0.5	27.4	56	6.24	5.58	996
14	CNMC 071	T071	Tonsil	INF	6.2	13.3	83.6	1.28	0.18	18.6	72	2.31	2.17	549
15	CNMC 087	T087	Tonsil	INF	6	20.2	78.4	0.58	0.29	23.4	58.3	4.57	8.69	347
16	CNMC 089	T089	Tonsil	INF	12.1	14.1	83.5	0.9	0	19.7	65.8	4.59	4.59	665
17	CNMC 091	T091	Tonsil	INF	9.2	2.63	92.1	2.63	0	27.4	51.3	9.62	4.7	38
18	CNMC 100	T100	Tonsil	INF	4.7	12.8	76.6	2.13	1.42	16.8	71.6	3.69	3.79	141
19	CNMC 101	T101	Tonsil	INF	4.6	24	71.9	2.78	0	19.9	69.4	5.25	2.3	288
20	CNMC 102	T102	Tonsil	INF	5.1	18.3	66.7	5	0	19.1	72	1.77	3.27	60
21	CNMC 103	T103	Tonsil	INF	8.1	23.8	71.5	1.68	0	32.3	56.2	4.86	1.66	537
22	CNMC 104	T104	Tonsil	INF	6.8	3.7	96.3	0	0	10.6	71.1	3.85	5.41	27
1	CNMC 111	T111	Tonsil	VAC	10.2	20	80	0	0	20	58.8	10.4	4.89	5
1	CNMC 113	T113	Tonsil	VAC	13.1	4.38	90.5	0	0	20.5	61.9	1.78	9.8	548
2	CNMC 115	T115	Tonsil	VAC	19.3	6.75	92	0	0	23	46.2	2.45	14.8	326
3	CNMC 122	T122	Tonsil	VAC	17	4.32	83.1	6.98	0	30.1	52.4	7.66	4.06	301
4	CNMC 126	T126	Tonsil	VAC	6.3	4.75	85.8	2.22	0	30.8	59.1	4.12	3.16	316
5	CNMC 128	T128	Tonsil	VAC	11	4.26	91.5	0.91	0.61	19.2	62.3	1.23	11.5	329
6	CNMC 133	T133	Tonsil	VAC	8.3	2.22	94.4	0	1.11	14.7	64.8	3.19	12.9	90

## Sheet: Figure 2f
Supplemental Data 4. Class switched memory B cell (BSM) characteristics
					% among S1+RBD+BSM				% among total BSM				Count of S1+RBD+ BSM cells
	Participant ID	Tissue ID	Group	Age	CD21+CD27-	cMBC	acMBC	atMBC	CD21+CD27-	cMBC	acMBC	atMBC
1	CNMC 001	P001	INF	2.6	17.6	82.4	0	0	21.8	43.7	9.94	24.5	17
2	CNMC 008	P008	INF	3.4	31.4	52.9	7.62	8.1	34.6	25.6	9.46	30.4	210
3	CNMC 011	P011	INF	8	25	65.6	9.38	0	33.6	38.7	9.25	18.5	32
4	CNMC 032	P032	INF	3.6	6.25	21.9	31.2	40.6	12	38.5	19.1	30.4	32
5	CNMC 050	P050	INF	2.9	1.37	97.3	1.37	0	13.2	59.2	13.7	13.8	73
6	CNMC 070	P070	INF	16.4	5.42	86.1	7.83	0.6	24.3	60.4	9.3	5.99	166
7	CNMC 071	P071	INF	6.2	8.13	87	2.44	2.44	14	66.3	9.81	9.94	246
	CNMC 091	P091	INF	9.2	20	80	0	0	21.8	60.9	7.83	9.46	5
8	CNMC 100	P100	INF	4.7	16.1	71	11.3	1.61	25.5	58.6	8.34	7.59	62
9	CNMC 101	P101	INF	4.6	15.8	84.2	0	0	31.8	44	9.26	14.9	19
10	CNMC 102	P102	INF	5.1	7.14	57.1	28.6	7.14	25	48.5	12.1	14.4	28
11	CNMC 103	P103	INF	8.1	17.6	78.4	1.96	1.96	34.1	44.2	7.69	14	51
	CNMC 104	P104	INF	6.8	0	66.7	33.3	0	32.4	30.1	11.6	25.9	6
12	CNMC 108	P108	INF	4.2	56.7	26.7	10	6.67	37.4	15.4	10.6	36.7	30
13	CNMC 109	P109	INF	5.1	21.4	73.2	1.79	3.57	28.9	53.2	8.16	9.71	56
	CNMC 111	P111	VAC	10.2	0	100	0	0	16.8	57.1	15	11.1	4
1	CNMC 113	P113	VAC	13.1	10.2	86.1	2.78	0.93	26.6	59.6	7.42	6.41	108
2	CNMC 115	P115	VAC	19.3	11.6	62.6	23.6	2.19	28.9	54.2	8.28	8.65	457
3	CNMC 116	P116	VAC	5.6	0	20	48.6	31.4	26.3	41.3	9.78	22.6	35
4	CNMC 122	P122	VAC	17	15.2	66.9	14.6	3.31	37.5	48.7	4.13	9.66	151
5	CNMC 124	P124	VAC	5.7	1.96	32.8	38.7	26.6	14	50.7	16.5	18.9	613
6	CNMC 125	P125	VAC	5.7	2.55	26.3	38.6	32.6	14.9	47.2	15.1	22.8	902
7	CNMC 126	P126	VAC	6.3	22.2	62.5	9.72	5.56	28.8	49.3	7.15	14.7	216
8	CNMC 128	P128	VAC	11	26.9	60	10	3.08	44.9	30.8	5.05	19.2	131
9	CNMC 133	P133	VAC	8.3	15	72.5	12.5	0	29	44.7	10.9	15.4	40
1	CNMC 001	A001	INF	2.6	1.86	91.9	4.35	1.86	17.4	59.3	12.6	10.7	161
2	CNMC 016	A016	INF	8.9	22.9	57	8.41	11.7	31.1	32.7	8.86	27.3	214
3	CNMC 022	A022	INF	4.1	6.05	89	4.32	0.58	14.8	69.7	8.76	6.65	347
4	CNMC 041	A041	INF	6	2.23	91.1	6.41	0.28	15.2	67.8	12.5	4.39	359
5	CNMC 046	A046	INF	7.2	6.77	71.7	19.5	1.99	11.5	68.3	15.3	4.99	251
6	CNMC 050	A050	INF	2.9	0.71	89.8	8.48	1.06	8.83	64.6	18.4	8.22	283
7	CNMC 069	A069	INF	3.4	8.44	85.9	4.64	0.99	20.5	63.4	7.92	8.14	604
8	CNMC 087	A087	INF	6	13.6	78	4.87	3.6	26.3	50.6	10	13	472
9	CNMC 089	A089	INF	12.1	3.63	93.2	2.35	0.85	17.7	62.3	9.79	10.1	468
10	CNMC 091	A091	INF	9.2	2.86	94.3	0	2.86	15	68.4	9.52	7.15	35
11	CNMC 101	A101	INF	4.6	2.73	95.2	1.37	0.68	21.3	64.3	8.51	5.86	293
12	CNMC 103	A103	INF	8.1	4.74	90.5	3.93	0.81	25.2	63.1	5.29	6.45	992
13	CNMC 108	A108	INF	4.2	21.8	66.2	7.52	4.51	34.7	29.7	11.5	24.1	266
14	CNMC 109	A109	INF	5.1	9.65	84.6	4.82	0.96	21.1	59.4	11.3	8.23	311
	CNMC 111	A111	VAC	10.2	11.1	44.4	33.3	11.1	8.91	68	16.1	6.94	9
1	CNMC 115	A115	VAC	19.3	1.95	49.9	45.4	2.79	18.5	55.6	14.5	11.4	718
2	CNMC 116	A116	VAC	5.6	4	80	8	8	29.1	57.6	5.38	7.95	25
3	CNMC 122	A122	VAC	17	1.31	69.5	27.6	1.6	16.6	68	9.33	6.12	688
4	CNMC 124	A124	VAC	5.7	2.36	87	10.6	0	14.5	69.9	10.8	4.82	423
5	CNMC 125	A125	VAC	5.7	2.42	89.7	6.67	1.21	19.3	68.3	7.04	5.34	495
6	CNMC 126	A126	VAC	6.3	1.96	80.4	16.5	1.12	15	67.8	11.8	5.42	358
7	CNMC 128	A128	VAC	11	3.32	90.5	5.48	0.72	20.5	61	9.72	8.78	693
8	CNMC 133	A133	VAC	8.3	1.99	89.6	7.96	0.5	25.7	64	5.58	4.66	201
1	CNMC 001	T001	INF	2.6	1.2	95.2	3.61	0	17.1	56.3	14.9	11.7	83
2	CNMC 005	T005	INF	7.5	3.86	88.4	6.67	1.05	13.6	66.1	13.7	6.68	285
3	CNMC 008	T008	INF	3.4	7.14	78	12.5	2.38	23.4	29.9	22.6	24.1	168
4	CNMC 011	T011	INF	8	3.91	87.2	8.9	0	14.9	65.5	14.6	4.97	281
5	CNMC 016	T016	INF	8.9	3.66	88.5	6.28	1.57	13	63.4	16.9	6.6	191
6	CNMC 022	T022	INF	4.1	2.76	93.4	3.4	0.42	7.12	73.5	15	4.42	471
7	CNMC 029	T029	INF	3.1	4.23	86.6	8.45	0.7	13.5	57.1	22.6	6.85	142
8	CNMC 032	T032	INF	3.6	0	69.2	15.4	15.4	14.2	58.7	19.2	7.9	13
9	CNMC 041	T041	INF	6	6.68	86.3	6.11	0.95	18.5	50.5	15.4	15.5	524
10	CNMC 046	T046	INF	7.2	2.67	87.1	9.78	0.44	9.08	58.3	25.2	7.46	225
11	CNMC 050	T050	INF	2.9	3.21	91	5.77	0	8.01	52.4	30.5	9.13	156
12	CNMC 069	T069	INF	3.4	2.01	91	6.02	1	15.8	59.2	17.1	7.82	299
13	CNMC 070	T070	INF	16.4	3.82	88.9	6.53	0.8	14.9	60.8	18.1	6.23	996
14	CNMC 071	T071	INF	6.2	3.64	91.8	4.01	0.55	12.9	67	13.9	6.27	549
15	CNMC 087	T087	INF	6	8.07	87.9	2.88	1.15	18.8	59.2	14.6	7.45	347
16	CNMC 089	T089	INF	12.1	2.26	92.2	4.81	0.75	14.7	58.4	18.4	8.56	665
17	CNMC 091	T091	INF	9.2	0	97.4	2.63	0	16	66.1	12.2	5.65	38
18	CNMC 100	T100	INF	4.7	5.67	87.2	7.09	0	22.4	59.9	10.8	6.87	141
19	CNMC 101	T101	INF	4.6	4.51	89.6	5.9	0	19.4	60.5	13	7.07	288
20	CNMC 102	T102	INF	5.1	3.33	71.7	23.3	1.67	17.8	61.5	12.9	7.9	60
21	CNMC 103	T103	INF	8.1	2.23	94.4	3.17	0.19	20.5	64.1	8.56	6.9	537
22	CNMC 104	T104	INF	6.8	18.5	63	7.41	11.1	25.6	40.7	18.1	15.6	27
	CNMC 111	T111	VAC	10.2	0	60	20	20	10.4	54.4	19.5	15.7	5
1	CNMC 113	T113	VAC	13.1	4.38	81	13.1	1.46	19.1	57.7	13.3	9.8	548
2	CNMC 115	T115	VAC	19.3	3.99	50.3	43.3	2.45	26.4	43.6	12.2	17.8	326
3	CNMC 122	T122	VAC	17	2.33	65.8	29.2	2.66	12.6	64.8	14.2	8.41	301
4	CNMC 126	T126	VAC	6.3	2.53	79.7	15.8	1.9	10.3	66.6	16.5	6.6	316
5	CNMC 128	T128	VAC	11	2.13	86.3	10	1.52	15.9	57.8	14.6	11.8	329
6	CNMC 133	T133	VAC	8.3	3.33	86.7	8.89	1.11	28.1	50.4	10.7	10.7	90

[truncated: 24 more sheets: Figure 3d, 3e, Sup 4a, Figure 4d, 4h, Sup 4d, Figure 4h, Figure 5a, 5b, 5e, Figure 5f, Figure 6m, Figure 8b, Figure 8c, 8d, Figure 8e, Figure 8f, Figure 8g, Figure 9a, Sup 9a, Figure 9b, Sup 9c, Figure 9c, Figure 9d, Figure 10c, 10d, Sup 1a, Sup 1c, 1d, Sup 4e, Sup 5b …]
